# Supplementary material for: Fc Proteoforms of ACPA IgG Discriminate Autoimmune Responses in Plasma and Synovial Fluid of Rheumatoid Arthritis Patients and Associate with Disease Activity
Source: Adv Sci (Weinh). 2025 Feb 22;12(15):2408769. doi: 10.1002/advs.202408769 (PMC12005756; doi:10.1002/advs.202408769)
Supplement: Supplementary file 2 — Supporting Information [file ADVS-12-2408769-s001.xlsx]

## Sheet: Table S1
Table S1. Clinical characteristics of the patients investigated. Eleven ACPA-positive RA patients and six ACPA-negative patients were investigated in this study. Available clinical characteristics and treatment regimens are listed.
Donor Number	Age [years]	Sex	Diagnosis	Duration of diagnosis [years]*	ACPA status	ACPA lgG level [AU/mL]	DAS28**	ESR***	Treatment at time of sampling	Comment
1	54	male	RA	0	positive	1528	3.01	9	none
2	49	female	RA	19	positive	1717	4.24	28	MTX 20 mg/wk, ADA
3	44	female	RA	33	positive	211	5.21	86	Certolizumab
4	45	female	RA	2	positive	50	3.96	39	IFX, Pred 5 mg/d
5	62	female	RA	1	positive	773	5.09	99	MTX 15 mg/wk, Pred 2.5 mg/d
6	67	female	RA	24	positive	201	3.12	2	Toci 162 mg/wk, Pred 5 mg/d
7	57	male	RA	26	positive	2504	4.04	48	MTX 20 mg/wk, SSZ 3g/d, HCQ 400 mg/d, Azathioprine 100 mg/d
8	58	male	RA	1	positive	2141	2.79	6	MTX 25 mg/wk
9	47	male	RA	5	positive	244	n.a.	n.a.	SSZ 0.5 g/d
10	68	female	RA	12	positive	>6400	5.65	28	ETN 1x/3wk, Pred 5 mg/d
11	64	female	RA	0	positive	1307	4.95	123	MTX 25 mg/w, SSZ 1.5g/d, HCQ 400 mg/d, Pred 5 mg/d
Negative plasma	79	male	RA	2	negative	n.a.	0.77	2	MTX 15 mg/wk	ACPA-negative patient based on serology
Negative plasma	49	female	RA	5	negative	n.a.	2.37	6	LEF 20 mg/d, SSZ 1g/d, HCQ 400 mg/d	ACPA-negative patient based on serology
Negative plasma	45	female	RA	2	negative	n.a.	n.a.	9	MTX 15 mg/wk	ACPA-negative patient based on serology
Negative SF	72	female	RA	3	negative	n.a.	3.81	19	LEF 20 mg/d, Pred 2.5 mg/d	ACPA-negative patient based on serology
Negative SF	n.a.	n.a.	n.a.	n.a.	n.a.	n.a.	n.a.	n.a.	n.a.	anonymized sample
(Negative) SF	48	male	ACPA+ monoarthritis	0	positive	n.a.	n.a.	53	none	ACPA titer determined by clinical serology is low but pt is ACPA+
*calculated as time span between year of diagnosis and year of sampling					Legend
**Disease activity score 28					MTX = methotrexate
***Erythrocyte sedimentation rate					SSZ = sulfasalazine
					HCQ = hydroxychloroquine
					LEF = leflunomide
					Pred = prednisolone
					IFX = infliximab
					ETN = etanercept
					Toci = tocilizumab
					n.a. = not available

## Sheet: Table S2
Table S2. Identified and monitored CH2 domain IgG glycans, their monosaccharide composition and structure. Monosaccharides were abbreviated as follows: Hexose (H), fucose (F), N-acetylhexosamine (N), and N-acetylneuraminic acid (S). Glycans were sorted by increasing mass.
Glycan name	Monosaccharide composition	Structure
G0	H3N4
G0F	H3N4F1
G1F	H4N4F1
G0FN	H3N5F1
G2F	H5N4F1
G1FN	H4N5F1
G1FS1	H4N4F1S1
G2FN	H5N5F1
G2FS1	H5N4F1S1
G1FNS1	H4N5F1S1
G2FNS1	H5N5F1S1
G2FS2	H5N4F1S2

## Sheet: Table S3
Table S3. Subclass-specific IgG features per patient in the four investigated IgG fractions. Weighted relative abundances are shown for glycosylation traits and relative abundances in all other cases. Non-detected features are assigned as NA.
Patient	Fraction	IgG1-Afucosylation	IgG2-Afucosylation	IgG3-Afucosylation	IgG4-Afucosylation	IgG1-Agalactosylation	IgG2-Agalactosylation	IgG3-Agalactosylation	IgG4-Agalactosylation	IgG1-Bisection	IgG2-Bisection	IgG3-Bisection	IgG4-Bisection	IgG1-Galactosylation	IgG2-Galactosylation	IgG3-Galactosylation	IgG4-Galactosylation	IgG1-Sialylation	IgG2-Sialylation	IgG3-Sialylation	IgG4-Sialylation	IgG1-Non-glycosylated	IgG2-Non-glycosylated	IgG3-Non-glycosylated	IgG4-Non-glycosylated	IGHG1*01/03 ratios	IGHG2*01/02 ratios	IGHG4*01/02 ratios	IgG1 Lysine variant	IgG4 GK truncation	IgG1 Open disulfides	IgG1 Cysteinylation	CH3 - High mannose	CH3 - Agalactosylation	CH3 - Galactosylation	CH3 - Sialylation	CH3 - Bisection	CH3 - Occupancy	IgG1	IgG2	IgG3	IgG4
Patient 1	total_PL	1.52124	NA	0.576129	NA	38.3239	47.1183	34.9601	43.0342	10.4947	9.73105	11.9268	8.1296	81.9208	68.6219	90.2149	79.0985	6.68587	7.94093	11.3139	7.10498	0.401453	NA	0.389113	NA	1.92559	1.04246	0.503874	NA	NA	0.298742	0.238803	25.0883	14.4676	133.612	18.6667	69.9634	14.1419	60.8148	16.3888	11.7269	11.0696
Patient 2	total_PL	4.26167	0.255662	4.55185	NA	26.7439	33.0261	22.1746	39.117	11.3971	8.59013	9.80865	10.8884	102.527	90.4915	119.785	84.2156	10.4903	11.0786	12.0455	10.3363	0.2449	0.0620524	0.714287	0.189541	NA	NA	NA	NA	NA	0.351863	0.264111	NA	NA	NA	NA	NA	NA	42.6229	27.3457	9.91967	20.1117
Patient 3	total_PL	6.53019	0.329616	2.22899	0.0355686	59.0705	66.9489	40.9135	61.354	14.8844	10.3744	10.8192	16.1438	46.462	39.7589	79.5768	49.0613	3.2048	3.75219	11.5859	5.44716	0.399676	NA	0.803237	0.225313	NA	1.27425	NA	NA	NA	0.581089	NA	NA	NA	NA	NA	NA	NA	56.3011	7.68193	13.9886	22.0284
Patient 4	total_PL	3.24393	0.743017	2.40662	0.265472	28.8252	38.4669	23.0178	37.8512	10.9692	14.0702	20.2674	17.1586	98.2051	81.6051	110.031	86.8927	8.64566	6.72057	18.1337	7.669	0.150607	0.212425	0.37698	0.257938	2.22537	NA	NA	NA	0.452583	NA	NA	NA	NA	NA	NA	NA	NA	42.0277	38.2867	4.01732	15.6683
Patient 5	total_PL	3.41896	0.498776	2.87554	0.198067	49.7026	53.9293	40.4537	52.5517	5.84598	8.35351	16.3961	9.86378	62.0785	57.8651	82.4075	60.5812	5.38964	5.60153	14.7821	5.40011	0.578482	0.313007	0.735599	0.384014	1.92503	NA	NA	NA	0.194766	0.529074	0.329518	NA	NA	NA	NA	NA	NA	55.2131	17.3767	5.12124	22.289
Patient 6	total_PL	6.98502	0.861166	10.5234	NA	35.8465	57.9517	38.3157	55.0106	8.32354	7.69538	11.374	13.1271	82.192	50.7516	79.2369	57.9292	5.96787	5.40579	11.0511	10.3527	0.4019	NA	0.639884	NA	NA	6.53323	0.414878	NA	NA	0.197434	NA	NA	NA	NA	NA	NA	NA	60.2202	30.535	4.45132	4.7935
Patient 7	total_PL	4.67404	0.136677	1.43174	0.0610728	51.9763	68.1985	56.0264	52.5795	15.2183	11.1551	14.9619	16.6906	57.7505	38.0861	49.9937	63.6727	3.50652	2.92136	5.61594	4.76152	0.398919	0.266119	1.25217	0.308402	1.31397	0.966288	0.313696	NA	0.232107	0.281909	0.282587	16.6356	27.8417	94.8227	8.69304	86.8726	24.0513	36.6766	32.4233	12.2172	18.6828
Patient 8	total_PL	10.3503	1.06326	6.04147	NA	20.9063	40.3436	25.6612	NA	7.42961	8.03568	8.99446	NA	109.55	77.3036	101.811	NA	6.95358	7.384	8.49057	NA	0.412507	NA	NA	NA	NA	NA	0.723396	NA	NA	NA	NA	NA	NA	NA	NA	NA	NA	73.218	20.8778	5.87649	0.0277962
Patient 9	total_PL	2.39136	0.383969	6.88509	0.170694	46.2191	45.1842	30.6612	48.6425	10.6393	9.39296	8.10638	9.5484	69.6982	69.8327	94.3413	67.3131	5.23125	6.81452	13.6825	8.156	0.376834	0.318385	0.779656	0.273752	NA	NA	NA	NA	0.250309	0.344741	0.287875	17.0715	14.7905	149.506	24.3648	74.0205	21.1717	49.0318	24.2409	8.35951	18.3678
Patient 10	total_PL	5.12154	1.83015	3.54836	0.236434	45.4949	53.7772	43.0434	56.4125	16.6533	15.4068	14.0456	17.3746	66.4579	55.9115	73.6406	55.5985	3.94689	4.70692	9.03191	6.0601	0.220403	NA	0.881108	0.14215	NA	1.44878	NA	NA	0.279985	0.20709	NA	19.632	18.9115	119.538	12.4404	80.6218	15.9031	45.3259	23.8811	11.9797	18.8134
Patient 11	total_PL	6.3741	1.81973	7.78633	0.313971	46.6811	56.7468	37.9544	53.2131	13.0634	7.5317	10.125	11.0795	63.743	52.0904	78.9544	62.0306	5.23544	6.44576	10.8232	9.58646	0.374407	0.133668	1.08869	0.276253	NA	2.09939	0.606239	NA	0.286629	0.426333	0.437833	16.8801	16.5987	131.268	18.3187	81.1224	13.6818	54.1456	17.6628	14.3299	13.8617
Patient 1	total_SF	1.43417	NA	0.428455	NA	38.6364	48.3592	37.8146	43.3437	10.3624	9.60044	11.8447	8.07951	81.2022	67.4811	85.4744	78.404	6.29696	8.24895	10.8213	6.79954	0.422853	NA	0.246613	NA	1.90188	1.12187	0.570331	0.0073	NA	0.186172	NA	26.3191	15.1143	130.012	19.5784	68.9074	17.5968	66.8827	14.2209	8.95643	9.93992
Patient 2	total_SF	3.36168	0.193529	1.89672	NA	28.9415	33.7224	31.0353	42.1081	10.9043	8.18102	7.73792	8.89098	99.1879	89.911	104.24	79.1137	9.92004	11.0516	10.2466	10.1441	0.263514	0.052508	0.396489	0.161978	NA	NA	NA	NA	NA	0.143957	NA	NA	NA	NA	NA	NA	NA	45.7625	24.2479	9.18746	20.8021
Patient 3	total_SF	5.41464	0.307494	1.57124	0.052082	60.1803	69.4719	48.2487	57.3036	14.8379	10.3773	11.8739	16.3353	45.576	36.3683	66.8878	53.3467	2.41075	3.40311	9.84228	3.91506	0.326469	NA	0.439396	0.13308	NA	1.12219	NA	0.70561	NA	0.308751	NA	NA	NA	NA	NA	NA	NA	62.3793	6.99387	10.6809	19.9459
Patient 4	total_SF	2.6831	0.710693	1.71336	0.243488	32.2011	38.9532	26.3756	39.8324	11.5233	13.8832	20.5697	17.0224	92.6849	80.7514	102.833	83.1588	7.65625	6.2563	16.6372	6.76335	0.148726	0.182088	0.377423	0.198518	2.17639	NA	NA	NA	0.380887	NA	NA	NA	NA	NA	NA	NA	NA	43.8865	36.6722	3.43727	16.0041
Patient 5	total_SF	2.91224	0.50846	1.69551	0.211121	51.6831	53.2949	47.3601	52.7411	6.425	8.15208	14.2429	9.99254	59.4616	58.5252	71.5963	60.1403	4.71788	5.38291	12.3515	5.10942	0.561148	0.244556	0.39652	0.281585	1.85801	NA	NA	1.59868	0.139591	0.210316	NA	NA	NA	NA	NA	NA	NA	57.9247	16.255	4.77725	21.0431
Patient 6	total_SF	4.07389	0.731952	4.23955	NA	44.0382	60.8962	49.5795	64.5029	7.99319	7.37456	9.87676	10.5959	69.8946	46.6636	62.3705	43.3623	4.80089	5.01325	7.89228	7.00418	0.386601	NA	0.497759	NA	NA	6.67274	0.510405	0.753832	NA	0.10065	NA	NA	NA	NA	NA	NA	NA	64.9658	24.3737	3.89325	6.76722
Patient 7	total_SF	3.78704	0.161541	0.963044	0.0769801	51.5996	67.2959	59.9019	52.2426	14.7313	11.0269	13.7569	16.301	59.0518	39.628	45.3564	63.926	3.0743	2.78849	5.42797	4.32659	0.33077	0.189438	0.435406	0.127238	1.22388	1.06725	0.387398	0.104383	0.15875	0.0439131	0.245016	20.6826	27.7779	84.9794	7.957	80.4839	24.9532	44.1357	28.8223	7.17531	19.8667
Patient 8	total_SF	5.49148	0.953699	3.32997	NA	29.557	42.7301	31.1277	NA	6.57092	7.71116	7.79029	NA	96.7331	74.5417	93.1393	NA	5.67525	6.93387	6.11513	NA	0.383218	NA	NA	NA	NA	NA	0.774388	0.479578	NA	NA	NA	NA	NA	NA	NA	NA	NA	78.9663	17.3119	3.69584	0.0259367
Patient 9	total_SF	1.19554	0.298371	2.68918	0.123505	58.5999	50.5816	50.8711	57.62	9.81454	8.81628	8.91424	10.1576	52.0844	62.5731	63.2911	54.4082	3.61425	5.80837	8.72118	6.41056	0.376151	0.244346	0.607064	0.222721	NA	NA	NA	0.207763	0.116739	0.22379	0.33291	24.286	26.046	91.8979	12.4025	71.5797	23.864	54.4893	20.8156	8.16172	16.5334
Patient 10	total_SF	3.89006	1.61073	2.16163	0.237212	47.6138	54.528	46.808	58.5411	14.1524	15.3827	11.7065	14.0826	63.7706	54.8693	67.6582	52.4367	3.66592	4.63402	8.48007	5.78831	0.244599	NA	0.607364	0.114998	NA	1.61299	NA	NA	NA	0.0764328	0.41194	23.0622	18.3185	113.074	12.9788	74.9965	15.7235	50.6655	19.7752	9.98501	19.5742
Patient 11	total_SF	3.16598	1.54151	3.00474	0.155743	58.7077	60.7458	53.0637	63.5081	9.23788	6.94871	7.0651	7.34474	48.5981	46.9718	58.2743	47.1142	3.82237	5.76604	7.49488	7.19721	0.438187	0.103523	1.00619	0.254277	NA	2.05782	0.74351	NA	0.179494	0.488105	0.399681	25.607	23.2853	94.2386	14.4233	67.7737	14.4703	55.5966	14.5491	15.6443	14.21
Patient 1	ACPA_PL	0.730788	NA	0.122724	NA	36.9423	46.2651	43.0304	40.2399	8.63113	6.25345	8.51759	10.5667	83.4733	70.0337	76.7216	84.3638	6.31788	8.11887	11.6662	8.46046	NA	NA	0.492041	0.213439	1.43578	1.73966	0.208743	NA	NA	0.178069	0.176361	29.6228	15.3971	111.917	20.5883	59.5183	16.7579	58.0746	9.52323	10.1731	22.229
Patient 2	ACPA_PL	1.15754	NA	0.627649	NA	20.8197	20.4923	15.8349	30.8149	8.76985	3.21792	11.2011	11.4882	111.331	113.641	130.418	99.9722	11.5723	15.2646	16.1154	13.7291	NA	NA	0.769719	0.361339	NA	NA	NA	NA	NA	0.118461	0.298943	NA	NA	NA	NA	NA	NA	32.1677	15.0677	20.808	31.9567
Patient 3	ACPA_PL	1.91926	NA	1.48607	NA	47.647	64.9043	41.3917	60.3632	12.5131	8.65921	10.1785	14.0689	69.2268	43.2216	83.1202	51.0603	5.6628	6.67664	15.7479	6.21098	NA	NA	NA	NA	NA	1.14174	NA	NA	NA	NA	NA	NA	NA	NA	NA	NA	NA	83.16	1.94868	7.72777	7.16354
Patient 4	ACPA_PL	0.450298	0.348946	NA	NA	26.2878	39.9521	23.0316	33.5991	9.90048	15.3103	22.6406	7.78129	101.965	78.2166	113.272	98.8351	7.62415	4.78941	16.0809	13.17	0.0116696	NA	NA	NA	1.24852	NA	NA	NA	NA	NA	NA	NA	NA	NA	NA	NA	NA	70.1579	22.3249	4.46833	3.04886
Patient 5	ACPA_PL	0.326641	0.671076	1.13344	0.36494	48.1912	55.6359	38.5746	50.1585	3.36056	6.24075	15.8788	10.5254	69.563	58.7573	92.9101	66.5931	7.01207	6.66627	19.6863	8.05221	0.0582745	NA	NA	0.242342	1.22578	NA	NA	NA	NA	0.124883	0.146505	NA	NA	NA	NA	NA	NA	79.998	5.51461	4.70511	9.78224
Patient 6	ACPA_PL	2.4649	0.445935	10.8259	NA	33.3664	52.2466	33.0011	39.4986	8.45788	4.3267	9.3744	12.0615	90.3499	59.4727	91.1607	86.2895	8.37265	6.64579	21.5067	14.7328	0.0698382	NA	NA	0.169263	NA	10.7174	0.676818	NA	NA	NA	NA	NA	NA	NA	NA	NA	NA	63.8257	19.6266	2.03133	14.5164
Patient 7	ACPA_PL	0.255785	0.0829386	NA	0.0779771	50.1992	68.8552	60.4719	45.8676	10.0297	6.96732	10.9339	14.2914	63.717	38.0391	45.3303	73.8578	3.67881	2.09763	9.61798	5.66774	NA	NA	0.827904	0.467949	0.887327	1.34471	0.160692	NA	0.220643	0.0719655	0.166942	24.4931	25.4055	84.6322	11.6315	70.6124	45.1291	22.6674	19.0437	3.90073	54.3882
Patient 8	ACPA_PL	0.181659	0.0971046	7.24591	NA	30.6808	46.5378	24.5186	NA	6.99243	5.55365	4.48884	NA	96.2441	69.0769	109.049	NA	6.35541	6.78887	14.9447	NA	0.0211201	NA	NA	NA	NA	NA	2.14252	NA	NA	NA	NA	NA	NA	NA	NA	NA	NA	83.005	16.4324	0.561399	0.00114679
Patient 9	ACPA_PL	0.961505	0.251154	5.35742	0.699555	45.2684	52.0152	28.6885	34.9745	9.62671	7.67917	5.87904	9.00866	72.3969	62.3658	100.248	91.999	5.93662	5.46101	17.8264	14.6934	0.0864642	NA	0.265736	0.343009	NA	NA	NA	NA	NA	0.0759537	0.347243	21.4242	11.6635	163.67	37.0016	65.3871	13.9765	69.9697	11.224	6.85909	11.9472
Patient 10	ACPA_PL	0.850431	0.487526	0.23845	0.278881	53.3469	61.5275	30.077	55.564	11.2638	9.19457	8.50024	16.3837	56.9041	46.1094	98.854	57.3858	3.66348	4.13306	23.0866	5.94409	0.0658122	NA	1.30229	0.298369	NA	2.6403	NA	NA	0.255138	0.620574	0.299657	26.1686	15.0165	123.27	23.038	59.1815	13.0801	59.8047	5.30396	2.96815	31.9232
Patient 11	ACPA_PL	0.575801	0.421811	3.53258	0.144416	41.6179	41.8797	29.2617	44.0171	5.30431	4.07257	5.64393	4.76235	77.6244	76.0421	98.9106	78.8388	8.97767	10.3387	18.2408	13.7307	0.0589725	NA	0.484797	0.11897	NA	1.14637	0.765726	NA	NA	0.148086	0.319408	20.843	13.8716	144.261	32.813	63.5447	8.5256	63.4787	13.5665	7.66448	15.2903
Patient 1	ACPA_SF	1.1261	NA	0.094373	NA	41.3863	53.1927	49.1081	47.7599	7.15395	5.02276	8.02006	9.73717	75.5831	59.63	67.4809	69.8857	5.32131	6.50046	11.5088	7.29581	NA	NA	0.242301	0.195325	1.36356	2.63002	0.200751	0.192451	NA	NA	0.143257	31.4992	17.5476	102.604	20.1661	56.4482	16.8327	54.5589	6.66401	13.3242	25.4529
Patient 2	ACPA_SF	0.484907	NA	0.0767915	NA	37.0598	30.1204	27.968	45.5389	6.06166	1.83081	4.79577	6.92448	81.3834	97.8942	112.122	72.8389	8.17938	10.1269	15.2941	10.2886	NA	NA	0.293991	0.296608	NA	NA	NA	NA	NA	NA	0.236518	NA	NA	NA	NA	NA	NA	21.5613	5.95752	15.1838	57.2973
Patient 3	ACPA_SF	1.79419	NA	NA	NA	51.4261	70.7375	52.8201	53.8532	12.1459	5.96565	12.3253	12.5891	62.3711	37.3382	67.0067	58.3594	4.47965	NA	12.471	7.54949	NA	NA	NA	NA	NA	0.922484	NA	0.476248	NA	NA	NA	NA	NA	NA	NA	NA	NA	90.138	1.19999	3.20899	5.453
Patient 4	ACPA_SF	0.749165	0.517813	NA	NA	24.5814	40.972	24.0323	44.6761	9.69228	12.3252	19.0462	11.6831	102.892	75.7159	105.934	73.3932	7.0896	4.08165	14.6676	8.20954	0.0214678	NA	NA	NA	1.11897	NA	NA	NA	NA	NA	NA	NA	NA	NA	NA	NA	NA	73.1375	22.1663	2.60212	2.09408
Patient 5	ACPA_SF	0.263595	0.7593	0.847829	0.353105	60.1928	63.7084	50.3595	56.377	2.29759	5.6749	10.7666	9.45538	50.7327	46.268	69.9828	56.2763	4.42107	4.26837	13.2383	6.33705	0.0308385	NA	NA	NA	1.38524	NA	NA	4.99953	NA	NA	0.114272	NA	NA	NA	NA	NA	NA	82.9565	3.54636	5.27214	8.22499
Patient 6	ACPA_SF	0.850574	0.672793	5.33617	NA	50.9537	43.7018	45.2874	58.4565	6.75802	2.45574	8.59676	7.64425	58.6979	78.7072	70.2491	52.9516	11.109	5.18681	13.2157	6.94969	0.0569146	NA	NA	0.315816	NA	12.4427	1.3132	1.42551	NA	NA	NA	NA	NA	NA	NA	NA	NA	61.1931	12.248	3.5114	23.0476
Patient 7	ACPA_SF	0.236165	0.167519	NA	0.0726402	58.0662	71.8317	64.8221	51.1502	6.49433	5.1759	6.89741	9.93146	51.562	34.1171	40.1647	64.7731	2.70491	1.68031	6.99871	4.20086	NA	NA	0.262619	0.366789	0.391462	1.53952	0.381708	0.742035	0.110481	0.080444	0.222037	26.0056	28.5929	72.1498	14.2577	63.5365	34.723	21.8809	14.2753	7.46736	56.3764
Patient 8	ACPA_SF	0.0625563	0.0632452	0.595268	NA	51.3328	65.2683	40.0124	NA	5.88495	3.70251	5.76198	NA	61.393	41.7976	80.8428	NA	3.86242	3.72925	11.9112	NA	0.0474002	NA	NA	NA	NA	NA	1.92447	0.607137	NA	0.490468	NA	NA	NA	NA	NA	NA	NA	83.1528	15.0803	1.7618	0.00513647
Patient 9	ACPA_SF	0.298877	0.214454	0.975947	0.370345	64.3525	65.7197	54.7366	56.6511	8.59052	7.48998	7.54319	9.64095	42.6167	42.205	58.6915	57.4347	3.07699	3.36029	9.07313	8.54448	0.0540041	NA	0.113281	0.357384	NA	NA	NA	0.533708	NA	0.254162	0.3336	32.6345	23.8883	83.8768	17.2474	60.6952	13.0758	78.6136	8.36365	6.64845	6.37433
Patient 10	ACPA_SF	0.829469	0.496009	0.11833	0.319526	59.631	65.0414	38.4818	65.7792	3.5867	4.498	3.1963	6.27147	47.0862	40.9216	79.3629	41.2912	2.80325	2.78463	16.0983	4.0298	0.0322476	NA	0.645433	0.326673	NA	2.48118	NA	NA	0.113953	0.418512	0.29857	29.9819	13.0812	118.616	32.1665	46.9059	9.24907	52.529	2.12703	4.21527	41.1287
Patient 11	ACPA_SF	0.401189	0.410269	0.662168	0.0536262	64.7448	63.8247	58.474	75.0713	2.79905	1.76202	4.01595	1.47541	42.6392	44.9139	53.6461	30.6189	3.38885	4.67081	8.63547	4.08056	NA	NA	0.195771	0.0772818	NA	0.787942	1.75527	NA	NA	0.046388	0.423317	28.929	26.3425	89.2658	18.6769	51.809	7.2373	59.7462	7.40745	8.5289	24.3175

## Sheet: Table S4
Table S4. Annotation of the doubly glycosylated IgG3 spectrum by the bioinformatic tool MoFi. Site-specific quantitative information on CH2 (N61 in the Fc/2 sequence) and CH3 domain (N156 in the Fc/2 sequence) glycosylation was integrated to assess the contribution of individual glycans (Hit score) to the masses observed in the combined spectrum. Monosaccharides were abbreviated as follows: Hexos…
ID	Exp. Mass	%	Hit	Hit Score	# Perms	Theo. Mass	Da	ppm	Hex	HexNAc	Neu5Ac	Fuc	Perm	Perm Score	N156	N61
0	26469.1700	39.9	0	100.00	1	26469.4770	-0.3070	-12	8	6	0	1	0	100.00	H5N2	H3N4F1
0-0-0	26469.1700	39.9	0	100.00	1	26469.4770	-0.3070	-12	8	6	0	1	0	100.00	H5N2	H3N4F1
1	26551.7000	3.0	0	100.00	1	26551.5830	0.1170	4	6	8	0	1	0	100.00	H3N4	H3N4F1
1-0-0	26551.7000	3.0	0	100.00	1	26551.5830	0.1170	4	6	8	0	1	0	100.00	H3N4	H3N4F1
2	26631.3100	18.5	0	76.28	1	26631.6180	-0.3080	-12	9	6	0	1	0	76.28	H5N2	H4N4F1
2-0-0	26631.3100	18.5	0	76.28	1	26631.6180	-0.3080	-12	9	6	0	1	0	76.28	H5N2	H4N4F1
2-0-1	26631.3100	18.5	1	23.72	1	26631.6180	-0.3080	-12	9	6	0	1	0	23.72	H6N2	H3N4F1
3	26672.3600	8.5	0	100.00	1	26672.6710	-0.3110	-12	8	7	0	1	0	100.00	H5N2	H3N5F1
3-0-0	26672.3600	8.5	0	100.00	1	26672.6710	-0.3110	-12	8	7	0	1	0	100.00	H5N2	H3N5F1
4	26713.8400	12.7	0	64.82	1	26713.7240	0.1160	4	7	8	0	1	0	64.82	H4N4	H3N4F1
4-0-0	26713.8400	12.7	0	64.82	1	26713.7240	0.1160	4	7	8	0	1	0	64.82	H4N4	H3N4F1
4-0-1	26713.8400	12.7	1	35.18	1	26713.7240	0.1160	4	7	8	0	1	0	35.18	H3N4	H4N4F1
5	26754.4000	100.0	0	92.36	1	26754.7770	-0.3770	-14	6	9	0	1	0	92.36	H3N5	H3N4F1
5-0-0	26754.4000	100.0	0	92.36	1	26754.7770	-0.3770	-14	6	9	0	1	0	92.36	H3N5	H3N4F1
5-0-1	26754.4000	100.0	1	7.64	1	26754.7770	-0.3770	-14	6	9	0	1	0	7.64	H3N4	H3N5F1
6	26793.4500	4.2	0	64.40	1	26793.7590	-0.3090	-12	10	6	0	1	0	64.40	H5N2	H5N4F1
6-0-0	26793.4500	4.2	0	64.40	1	26793.7590	-0.3090	-12	10	6	0	1	0	64.40	H5N2	H5N4F1
6-0-1	26793.4500	4.2	1	35.60	1	26793.7590	-0.3090	-12	10	6	0	1	0	35.60	H6N2	H4N4F1
7	26834.5000	4.1	0	78.49	1	26834.8120	-0.3120	-12	9	7	0	1	0	78.49	H5N2	H4N5F1
7-0-0	26834.5000	4.1	0	78.49	1	26834.8120	-0.3120	-12	9	7	0	1	0	78.49	H5N2	H4N5F1
7-0-1	26834.5000	4.1	1	21.51	1	26834.8120	-0.3120	-12	9	7	0	1	0	21.51	H6N2	H3N5F1
8	26875.9800	12.3	0	47.16	1	26875.8650	0.1150	4	8	8	0	1	0	47.16	H4N4	H4N4F1
8-0-0	26875.9800	12.3	0	47.16	1	26875.8650	0.1150	4	8	8	0	1	0	47.16	H4N4	H4N4F1
8-0-1	26875.9800	12.3	1	38.45	1	26875.8650	0.1150	4	8	8	0	1	0	38.45	H5N4	H3N4F1
8-0-2	26875.9800	12.3	2	14.39	1	26875.8650	0.1150	4	8	8	0	1	0	14.39	H3N4	H5N4F1
9	26916.5400	86.6	0	78.55	1	26916.9180	-0.3780	-14	7	9	0	1	0	78.55	H3N5	H4N4F1
9-0-0	26916.5400	86.6	0	78.55	1	26916.9180	-0.3780	-14	7	9	0	1	0	78.55	H3N5	H4N4F1
9-0-1	26916.5400	86.6	1	11.97	1	26916.9180	-0.3780	-14	7	9	0	1	0	11.97	H4N4	H3N5F1
9-0-2	26916.5400	86.6	2	7.37	1	26916.9180	-0.3780	-14	7	9	0	1	0	7.37	H3N4	H4N5F1
9-0-3	26916.5400	86.6	3	2.11	1	26916.9180	-0.3780	-14	7	9	0	1	0	2.11	H4N5	H3N4F1
10	26958.7300	22.6	0	100.00	1	26957.9710	0.7590	28	6	10	0	1	0	100.00	H3N5	H3N5F1
10-0-0	26958.7300	22.6	0	100.00	1	26957.9710	0.7590	28	6	10	0	1	0	100.00	H3N5	H3N5F1
11	27038.1200	5.0	0	59.17	1	27038.0060	0.1140	4	9	8	0	1	0	59.17	H5N4	H4N4F1
11-0-0	27038.1200	5.0	0	59.17	1	27038.0060	0.1140	4	9	8	0	1	0	59.17	H5N4	H4N4F1
11-0-1	27038.1200	5.0	1	40.83	1	27038.0060	0.1140	4	9	8	0	1	0	40.83	H4N4	H5N4F1
12	27078.6800	46.5	0	46.23	1	27079.0590	-0.3790	-14	8	9	0	1	0	46.23	H5N5	H3N4F1
12-0-0	27078.6800	46.5	0	46.23	1	27079.0590	-0.3790	-14	8	9	0	1	0	46.23	H5N5	H3N4F1
12-0-1	27078.6800	46.5	1	33.13	1	27079.0590	-0.3790	-14	8	9	0	1	0	33.13	H3N5	H5N4F1
12-0-2	27078.6800	46.5	2	10.18	1	27079.0590	-0.3790	-14	8	9	0	1	0	10.18	H4N4	H4N5F1
12-0-3	27078.6800	46.5	3	7.32	1	27079.0590	-0.3790	-14	8	9	0	1	0	7.32	H5N4	H3N5F1
12-0-4	27078.6800	46.5	4	1.58	1	27079.0590	-0.3790	-14	8	9	0	1	0	1.58	H4N5	H4N4F1
12-0-5	27078.6800	46.5	5	1.56	1	27079.0590	-0.3790	-14	8	9	0	1	0	1.56	H3N4	H5N5F1
13	27120.8700	21.2	0	97.68	1	27120.1120	0.7580	28	7	10	0	1	0	97.68	H3N5	H4N5F1
13-0-0	27120.8700	21.2	0	97.68	1	27120.1120	0.7580	28	7	10	0	1	0	97.68	H3N5	H4N5F1
13-0-1	27120.8700	21.2	1	2.32	1	27120.1120	0.7580	28	7	10	0	1	0	2.32	H4N5	H3N5F1
14	27167.2300	1.7	0	47.45	1	27167.1210	0.1090	4	8	8	1	1	0	47.45	H5N4S1	H3N4F1
14-0-0	27167.2300	1.7	0	47.45	1	27167.1210	0.1090	4	8	8	1	1	0	47.45	H5N4S1	H3N4F1
14-0-1	27167.2300	1.7	1	30.99	1	27167.1210	0.1090	4	8	8	1	1	0	30.99	H4N4S1	H4N4F1
14-0-2	27167.2300	1.7	2	13.95	1	27167.1210	0.1090	4	8	8	1	1	0	13.95	H3N4	H5N4F1S1
14-0-3	27167.2300	1.7	3	7.61	1	27167.1210	0.1090	4	8	8	1	1	0	7.61	H4N4	H4N4F1S1
15	27207.7900	5.8	0	60.18	1	27208.1740	-0.3840	-14	7	9	1	1	0	60.18	H3N5	H4N4F1S1
15-0-0	27207.7900	5.8	0	60.18	1	27208.1740	-0.3840	-14	7	9	1	1	0	60.18	H3N5	H4N4F1S1
15-0-1	27207.7900	5.8	1	37.36	1	27208.1740	-0.3840	-14	7	9	1	1	0	37.36	H4N4S1	H3N5F1
15-0-2	27207.7900	5.8	2	2.46	1	27208.1740	-0.3840	-14	7	9	1	1	0	2.46	H3N4	H4N5F1S1
16	27240.8200	17.0	0	79.30	1	27241.2000	-0.3800	-14	9	9	0	1	0	79.30	H5N5	H4N4F1
16-0-0	27240.8200	17.0	0	79.30	1	27241.2000	-0.3800	-14	9	9	0	1	0	79.30	H5N5	H4N4F1
16-0-1	27240.8200	17.0	1	14.24	1	27241.2000	-0.3800	-14	9	9	0	1	0	14.24	H5N4	H4N5F1
16-0-2	27240.8200	17.0	2	4.93	1	27241.2000	-0.3800	-14	9	9	0	1	0	4.93	H4N4	H5N5F1
16-0-3	27240.8200	17.0	3	1.53	1	27241.2000	-0.3800	-14	9	9	0	1	0	1.53	H4N5	H5N4F1
17	27283.0100	7.5	0	69.10	1	27282.2530	0.7570	28	8	10	0	1	0	69.10	H5N5	H3N5F1
17-0-0	27283.0100	7.5	0	69.10	1	27282.2530	0.7570	28	8	10	0	1	0	69.10	H5N5	H3N5F1
17-0-1	27283.0100	7.5	1	28.21	1	27282.2530	0.7570	28	8	10	0	1	0	28.21	H3N5	H5N5F1
17-0-2	27283.0100	7.5	2	2.69	1	27282.2530	0.7570	28	8	10	0	1	0	2.69	H4N5	H4N5F1
18	27329.3700	2.9	0	49.02	1	27329.2620	0.1080	4	9	8	1	1	0	49.02	H5N4S1	H4N4F1
18-0-0	27329.3700	2.9	0	49.02	1	27329.2620	0.1080	4	9	8	1	1	0	49.02	H5N4S1	H4N4F1
18-0-1	27329.3700	2.9	1	26.57	1	27329.2620	0.1080	4	9	8	1	1	0	26.57	H4N4	H5N4F1S1
18-0-2	27329.3700	2.9	2	18.01	1	27329.2620	0.1080	4	9	8	1	1	0	18.01	H4N4S1	H5N4F1
18-0-3	27329.3700	2.9	3	6.41	1	27329.2620	0.1080	4	9	8	1	1	0	6.41	H5N4	H4N4F1S1
19	27369.9300	9.8	0	62.12	1	27370.3150	-0.3850	-14	8	9	1	1	0	62.12	H5N5S1	H3N4F1
19-0-0	27369.9300	9.8	0	62.12	1	27370.3150	-0.3850	-14	8	9	1	1	0	62.12	H5N5S1	H3N4F1
19-0-1	27369.9300	9.8	1	24.73	1	27370.3150	-0.3850	-14	8	9	1	1	0	24.73	H3N5	H5N4F1S1
19-0-2	27369.9300	9.8	2	6.95	1	27370.3150	-0.3850	-14	8	9	1	1	0	6.95	H5N4S1	H3N5F1
19-0-3	27369.9300	9.8	3	5.15	1	27370.3150	-0.3850	-14	8	9	1	1	0	5.15	H4N4S1	H4N5F1
19-0-4	27369.9300	9.8	4	0.55	1	27370.3150	-0.3850	-14	8	9	1	1	0	0.55	H4N4	H4N5F1S1
19-0-5	27369.9300	9.8	5	0.30	1	27370.3150	-0.3850	-14	8	9	1	1	0	0.30	H3N4	H5N5F1S1
19-0-6	27369.9300	9.8	6	0.20	1	27370.3150	-0.3850	-14	8	9	1	1	0	0.20	H4N5	H4N4F1S1
20	27402.9600	2.6	0	91.73	1	27403.3410	-0.3810	-14	10	9	0	1	0	91.73	H5N5	H5N4F1
20-0-0	27402.9600	2.6	0	91.73	1	27403.3410	-0.3810	-14	10	9	0	1	0	91.73	H5N5	H5N4F1
20-0-1	27402.9600	2.6	1	8.27	1	27403.3410	-0.3810	-14	10	9	0	1	0	8.27	H5N4	H5N5F1
21	27445.1500	1.7	0	99.04	1	27444.3940	0.7560	28	9	10	0	1	0	99.04	H5N5	H4N5F1
21-0-0	27445.1500	1.7	0	99.04	1	27444.3940	0.7560	28	9	10	0	1	0	99.04	H5N5	H4N5F1
21-0-1	27445.1500	1.7	1	0.96	1	27444.3940	0.7560	28	9	10	0	1	0	0.96	H4N5	H5N5F1
22	27491.5100	0.7	0	56.01	1	27491.4030	0.1070	4	10	8	1	1	0	56.01	H5N4S1	H5N4F1
22-0-0	27491.5100	0.7	0	56.01	1	27491.4030	0.1070	4	10	8	1	1	0	56.01	H5N4S1	H5N4F1
22-0-1	27491.5100	0.7	1	43.99	1	27491.4030	0.1070	4	10	8	1	1	0	43.99	H5N4	H5N4F1S1
23	27532.0700	7.8	0	78.76	1	27532.4560	-0.3860	-14	9	9	1	1	0	78.76	H5N5S1	H4N4F1
23-0-0	27532.0700	7.8	0	78.76	1	27532.4560	-0.3860	-14	9	9	1	1	0	78.76	H5N5S1	H4N4F1
23-0-1	27532.0700	7.8	1	10.00	1	27532.4560	-0.3860	-14	9	9	1	1	0	10.00	H5N4S1	H4N5F1
23-0-2	27532.0700	7.8	2	7.28	1	27532.4560	-0.3860	-14	9	9	1	1	0	7.28	H5N5	H4N4F1S1
23-0-3	27532.0700	7.8	3	1.85	1	27532.4560	-0.3860	-14	9	9	1	1	0	1.85	H4N4S1	H5N5F1
23-0-4	27532.0700	7.8	4	0.84	1	27532.4560	-0.3860	-14	9	9	1	1	0	0.84	H4N5	H5N4F1S1
23-0-5	27532.0700	7.8	5	0.69	1	27532.4560	-0.3860	-14	9	9	1	1	0	0.69	H4N4	H5N5F1S1
23-0-6	27532.0700	7.8	6	0.57	1	27532.4560	-0.3860	-14	9	9	1	1	0	0.57	H5N4	H4N5F1S1
24	27574.2600	1.2	0	94.41	1	27573.5090	0.7510	27	8	10	1	1	0	94.41	H5N5S1	H3N5F1
24-0-0	27574.2600	1.2	0	94.41	1	27573.5090	0.7510	27	8	10	1	1	0	94.41	H5N5S1	H3N5F1
24-0-1	27574.2600	1.2	1	5.44	1	27573.5090	0.7510	27	8	10	1	1	0	5.44	H3N5	H5N5F1S1
24-0-2	27574.2600	1.2	2	0.15	1	27573.5090	0.7510	27	8	10	1	1	0	0.15	H4N5	H4N5F1S1
25	27620.6200	0.8	0	61.65	1	27620.5180	0.1020	4	9	8	2	1	0	61.65	H4N4S1	H5N4F1S1
25-0-0	27620.6200	0.8	0	61.65	1	27620.5180	0.1020	4	9	8	2	1	0	61.65	H4N4S1	H5N4F1S1
25-0-1	27620.6200	0.8	1	27.92	1	27620.5180	0.1020	4	9	8	2	1	0	27.92	H5N4S1	H4N4F1S1
25-0-2	27620.6200	0.8	2	10.43	1	27620.5180	0.1020	4	9	8	2	1	0	10.43	H4N4	H5N4F1S2
26	27694.2100	4.1	0	61.27	1	27694.5970	-0.3870	-14	10	9	1	1	0	61.27	H5N5S1	H5N4F1
26-0-0	27694.2100	4.1	0	61.27	1	27694.5970	-0.3870	-14	10	9	1	1	0	61.27	H5N5S1	H5N4F1
26-0-1	27694.2100	4.1	1	34.04	1	27694.5970	-0.3870	-14	10	9	1	1	0	34.04	H5N5	H5N4F1S1
26-0-2	27694.2100	4.1	2	3.91	1	27694.5970	-0.3870	-14	10	9	1	1	0	3.91	H5N4S1	H5N5F1
26-0-3	27694.2100	4.1	3	0.78	1	27694.5970	-0.3870	-14	10	9	1	1	0	0.78	H5N4	H5N5F1S1
27	27736.4000	1.3	0	96.01	1	27735.6500	0.7500	27	9	10	1	1	0	96.01	H5N5S1	H4N5F1
27-0-0	27736.4000	1.3	0	96.01	1	27735.6500	0.7500	27	9	10	1	1	0	96.01	H5N5S1	H4N5F1
27-0-1	27736.4000	1.3	1	3.86	1	27735.6500	0.7500	27	9	10	1	1	0	3.86	H5N5	H4N5F1S1
27-0-2	27736.4000	1.3	2	0.13	1	27735.6500	0.7500	27	9	10	1	1	0	0.13	H4N5	H5N5F1S1
28	27782.7600	0.6	0	91.74	1	27782.6590	0.1010	4	10	8	2	1	0	91.74	H5N4S1	H5N4F1S1
28-0-0	27782.7600	0.6	0	91.74	1	27782.6590	0.1010	4	10	8	2	1	0	91.74	H5N4S1	H5N4F1S1
28-0-1	27782.7600	0.6	1	8.26	1	27782.6590	0.1010	4	10	8	2	1	0	8.26	H5N4	H5N4F1S2
29	27823.3200	0.5	0	91.04	1	27823.7120	-0.3920	-14	9	9	2	1	0	91.04	H5N5S1	H4N4F1S1
29-0-0	27823.3200	0.5	0	91.04	1	27823.7120	-0.3920	-14	9	9	2	1	0	91.04	H5N5S1	H4N4F1S1
29-0-1	27823.3200	0.5	1	5.03	1	27823.7120	-0.3920	-14	9	9	2	1	0	5.03	H5N4S1	H4N5F1S1
29-0-2	27823.3200	0.5	2	3.26	1	27823.7120	-0.3920	-14	9	9	2	1	0	3.26	H4N4S1	H5N5F1S1
29-0-3	27823.3200	0.5	3	0.67	1	27823.7120	-0.3920	-14	9	9	2	1	0	0.67	H4N5	H5N4F1S2
